# Supplementary material for: Isoprene Oxidation by the Gram-Negative Model bacterium Variovorax sp. WS11
Source: Microorganisms. 2020 Feb 29;8(3):349. doi: 10.3390/microorganisms8030349 (PMC7143210; doi:10.3390/microorganisms8030349)
Supplement: Supplementary file 1 [file microorganisms-08-00349-s001.zip]

Archive with 10 entries (9 files):
- microorganisms-730286-proofreading sup/
- microorganisms-730286-proofreading sup/Figure S1.tif
- microorganisms-730286-proofreading sup/Figure S2.tif
- microorganisms-730286-proofreading sup/Figure S3.tif
- microorganisms-730286-proofreading sup/Figure S4.tif
- microorganisms-730286-proofreading sup/Figure S5.tif
- microorganisms-730286-proofreading sup/Table S1.tif
- microorganisms-730286-proofreading sup/Table S2.tif
- microorganisms-730286-proofreading sup/Table S3.tif
- microorganisms-730286-proofreading sup/Title.docx
